# Supplementary material for: Oridonin Protects against Myocardial Ischemia–Reperfusion Injury by Inhibiting GSDMD-Mediated Pyroptosis
Source: Genes (Basel). 2022 Nov 17;13(11):2133. doi: 10.3390/genes13112133 (PMC9690185; doi:10.3390/genes13112133)
Supplement: Supplementary file 1 [file genes-13-02133-s001.zip]

Archive with 1 entries (1 files):
- genes-1987212-SI.pdf
